# Supplementary material for: Optimization of Coffee Oil Extraction from Defective Beans Using a Supercritical Carbon Dioxide Technique: Its Effect on Volatile Aroma Components
Source: Foods. 2023 Jun 28;12(13):2515. doi: 10.3390/foods12132515 (PMC10340388; doi:10.3390/foods12132515)
Supplement: Supplementary file 1 [file foods-12-02515-s001.zip]

Archive with 1 entries (1 files):
- foods-2474705-supplementary.pdf
